# Supplementary material for: Genotypic variability in stress responses of Sorghum bicolor under drought and salinity conditions
Source: Front Genet. 2025 Jan 8;15:1502900. doi: 10.3389/fgene.2024.1502900 (PMC11750996; doi:10.3389/fgene.2024.1502900)
Supplement: Supplementary file 2 [file DataSheet1.zip]

Archive with 20 entries (20 files):
- 1.jpeg
- 2.jpeg
- 3.jpeg
- 4.jpeg
- 5.jpeg
- 6.jpeg
- 7.jpeg
- 8.jpeg
- 9.jpeg
- 10.jpeg
- 11.jpeg
- 12.jpeg
- 13.jpeg
- 14.jpeg
- 15.jpeg
- 16.jpeg
- 17.jpeg
- 18.jpeg
- 19.jpeg
- 20.jpeg
